# Supplementary material for: Improved phylogenetic resolution for Y-chromosome Haplogroup O2a1c-002611
Source: Sci Rep. 2017 Apr 25;7:1146. doi: 10.1038/s41598-017-01340-z (PMC5430735; doi:10.1038/s41598-017-01340-z)
Supplement: Supplementary file 1 — Table S1 [file 41598_2017_1340_MOESM1_ESM.xls]

## Sheet: Sheet1
			O2a1c	O2a1c	O2a1c	O2a1c	O2a1c	O2a1c	O2a1c	O2a1c	O2a1c	O2a1c	O2a1c	O2a1c1	O2a1c1a	O2a1c1a	O2a1c1a1	O2a1c1a1a	O2a1c1a1a	O2a1c1a1a	O2a1c1a1a	O2a1c1a1a1	O2a1c1a1a1	O2a1c1a1a1	O2a1c1a1a1	O2a1c1a1a1	O2a1c1a1a1	O2a1c1a1a1a1	O2a1c1a1a1a1	O2a1c1a1a1a1	O2a1c1a1a1a1a	O2a1c1a1a1b	O2a1c1a1a1b	O2a1c1a1a1b	O2a1c1a2	O2a1c1a2	O2a1c1a2	O2a1c1a2	O2a1c1a2	O2a1c1a2	O2a1c1a2	O2a1c1a2	O2a1c1a2	O2a1c1a2	O2a1c1a2	O2a1c1a3	O2a1c1a3	O2a1c1a3	O2a1c1a4
			7159630	7546726	14105409	14124870	14224607	14325335	15819150	15926531	16528382	18023562	21103556	2975221	2815303	17663478	22928068	8068096	8417164	17791467	23482948	2890511	15097325	16637954	19198734	22681689	23983928	8487415	8487437	16798533	6897089	6655747	16253175	23438721	6740428	8446584	9093143	14870342	15206744	16661523	16958833	18207962	18234268	18548424	21136892	2815513	9416046	18254697	8472073
			A->T	G->A	G->A	C->G	A->G	T->C	G->A	T->C	G->A	C->T	A->C	A->G	C->G	G->T	G->A	C->T	A->G	G->T	C->G	G->C	A->T	T->C	T->C	T->C	A->G	T->C	G->T	T->C	A->G	T->C	C->T	C->G	G->A	G->T	G->A	A->C	G->T	C->T	C->T	G->A	A->C	A->G	C->T	C->T	T->C	C->G	A->G
ID	haplogroups	region	F61	IMS-JST002611	CTS1872	F240	F247	CTS2483	F302	F309	CTS5879	F460	F562	F18	F11	F425	F632	F110	F133	F434	F646	F17	CTS3663	F357	F529	F620	F672	F1249	F1250	F2270	F856	F793	F2108	F3433	F38	F136	F178	F270	F286	F358	F381	F475	F479	F485	F3131	F12	F196	F480	F1232
sample4	O2a1c1a1a1*	Zhejiang	T	A	A	-	G	C	A	C	A	T	C	G	-	-	A	T	G	T	G	C	T	C	C	C	-	T	G	T	A	T	C	C	G	G	G	A	G	C	C	G	A	A	C	C	T	C	A
sample24	O2a1c2	Beijing	T	A	A	G	G	C	A	C	A	T	C	A	C	G	G	C	A	G	C	G	A	T	T	T	A	T	G	T	A	T	C	C	G	G	G	A	G	C	C	G	A	A	C	C	T	C	A
sample27	O2a1c1a5	Shandong	T	A	A	G	G	C	A	C	A	T	-	G	G	T	G	C	A	G	C	G	A	T	T	T	A	T	G	T	A	T	C	C	G	G	G	A	G	C	C	G	A	A	C	C	T	C	A
sample31	O2a1c1a5	Beijing	T	A	A	G	G	C	A	C	A	T	C	G	G	T	G	C	A	G	C	G	A	T	T	T	A	T	G	T	A	T	C	C	G	G	G	A	G	C	C	G	A	A	C	C	T	C	A
sample35	O2a1c1a*	Guangdong	T	A	A	G	G	C	A	C	A	T	C	G	G	T	G	C	A	G	C	G	A	T	T	T	A	T	G	T	A	T	C	C	G	G	G	A	G	C	C	G	A	A	C	C	T	C	A
sample46	O2a1c1a1a*	Beijing	T	A	A	G	G	C	A	C	A	T	C	G	G	T	A	T	G	T	G	G	A	T	T	T	A	T	G	T	A	T	C	C	G	G	G	A	G	C	C	G	A	A	C	C	T	C	A
sample47	O2a1c1a5	Shandong	T	A	A	G	G	C	A	C	A	T	C	G	G	T	G	C	A	G	C	G	A	T	T	T	A	T	G	T	A	T	C	C	G	G	G	A	G	C	C	G	A	A	C	C	T	C	A
sample48	O2a1c1b1*	Beijing	T	A	A	G	G	C	A	C	A	T	C	G	C	G	G	C	A	G	C	G	A	T	T	T	A	-	G	T	A	T	C	C	G	G	G	A	G	C	C	G	A	A	C	C	T	C	A
sample50	O2a1c1a5	Beijing	T	A	A	G	G	C	A	C	A	T	-	G	G	T	G	C	A	G	C	G	A	T	T	T	A	T	G	T	A	T	C	C	G	G	G	A	G	C	C	G	A	A	C	C	T	C	A
sample60	O2a1c1b1a1	Beijing	T	A	A	G	G	C	A	C	A	T	C	G	C	G	G	C	A	G	C	G	A	T	T	T	A	T	G	T	A	T	C	C	G	G	G	A	G	C	C	G	A	A	C	C	T	C	A
sample66	O2a1c1b1a*	Guangdong	T	A	A	G	G	C	A	C	A	T	C	G	C	G	G	C	A	G	C	G	A	T	T	T	A	T	G	T	A	T	C	C	G	G	G	A	G	C	C	G	A	A	C	C	T	C	A
sample68	O2a1c1a*	Zhejiang	T	A	A	G	G	C	A	C	A	T	C	G	G	T	G	C	A	G	C	G	A	T	T	T	A	T	G	T	A	T	C	C	G	G	G	A	G	C	C	G	A	A	C	C	T	C	A
sample100	O2a1c1a1a*	Shanghai	T	A	A	G	G	C	A	C	A	T	-	G	G	T	A	T	G	T	G	G	-	T	T	T	A	T	G	T	A	T	C	C	G	G	G	A	G	C	C	G	A	A	C	C	T	C	A
sample111	O2a1c1a4a	Guangdong	T	A	A	G	G	C	A	C	A	T	C	G	G	T	G	C	A	G	C	G	A	T	T	T	A	T	G	T	A	T	C	C	G	G	G	A	G	C	C	G	A	A	C	C	T	C	G
sample121	O2a1c1a*	Beijing	T	A	A	G	G	C	A	C	A	T	C	G	G	T	G	C	A	G	C	G	A	T	T	T	A	T	G	T	A	T	C	C	G	G	G	A	G	C	C	G	A	A	C	C	T	C	A
sample122	O2a1c1a5	Shanghai	T	A	A	G	G	C	A	C	A	T	C	G	G	T	G	C	A	G	C	G	A	T	T	T	A	T	G	T	A	T	C	C	G	G	G	A	G	C	C	G	A	A	C	C	T	C	A
sample125	O2a1c1a2	Beijing	T	A	A	G	G	C	A	C	A	T	C	G	G	T	G	C	A	G	C	G	A	T	T	T	A	T	G	T	A	T	C	C	A	-	A	-	T	T	-	A	C	G	-	C	T	C	A
sample137	O2a1c1a7	Shanghai	T	A	A	G	G	C	A	C	A	T	C	G	G	T	G	C	A	G	C	G	A	T	T	T	A	T	G	T	A	T	C	C	G	G	G	A	G	C	C	G	A	A	C	C	T	C	A
sample139	O2a1c1a5	Henan	T	A	A	G	G	C	A	C	A	T	C	G	G	T	G	C	A	G	C	G	A	T	T	T	A	T	G	T	A	T	C	C	G	G	G	A	G	C	C	G	A	A	C	C	T	C	A
sample164	O2a1c1a1a1b	Shanghai	T	A	A	G	G	C	A	C	A	T	C	G	G	T	A	T	G	T	G	C	T	C	C	C	G	T	G	T	A	C	T	G	G	G	G	A	G	C	C	G	A	A	C	C	T	-	A
sample175	O2a1c1a1a1b	Xinjiang	T	A	A	G	G	C	A	C	A	-	C	G	G	T	A	T	G	T	G	-	T	C	C	C	G	T	G	T	A	C	T	G	G	G	G	A	G	C	C	G	A	A	C	C	T	C	A
sample184	O2a1c1b1a*	Hunan	T	A	A	G	G	C	A	C	A	T	C	G	C	G	G	C	A	G	C	G	A	T	T	T	A	T	G	T	A	T	C	C	G	G	G	A	G	C	C	G	A	A	C	C	T	C	A
sample189	O2a1c1a6a2	Zhejiang	T	A	A	G	G	C	A	C	A	T	C	G	G	T	G	C	A	G	C	G	A	T	T	T	A	T	G	T	A	T	C	C	G	G	G	A	G	C	C	G	A	A	C	C	T	C	A
sample205	O2a1c1a2	Beijing	T	A	A	G	G	C	A	C	A	T	C	G	G	T	G	C	A	G	C	G	A	T	T	T	A	T	G	T	A	T	C	C	A	T	A	C	T	T	-	A	C	G	T	C	T	C	A
sample217	O2a1c1a5	Shanghai	T	A	A	G	G	C	A	C	A	T	C	G	G	T	G	C	A	G	C	G	A	T	T	T	A	T	G	T	A	T	C	C	G	G	G	A	G	C	C	G	A	A	C	C	T	C	A
sample219	O2a1c1a*	Anhui	T	A	A	G	G	C	A	C	A	T	C	G	G	T	G	C	A	G	C	G	A	T	T	T	A	T	G	T	A	T	C	C	G	G	G	A	G	C	C	G	A	A	C	C	T	-	A
sample220	O2a1c1a5	Shanghai	T	A	A	G	G	C	A	C	A	T	C	G	G	T	G	C	A	G	C	G	A	T	T	T	A	T	G	T	A	T	C	C	G	G	G	A	G	C	C	G	A	A	C	C	T	C	A
sample225	O2a1c1b1a2	Shanghai	T	A	A	G	G	C	A	C	A	T	C	G	C	G	G	C	A	G	C	G	A	T	T	T	A	T	G	T	A	T	C	C	G	G	G	A	G	C	C	G	A	A	C	C	T	C	A
sample228	O2a1c1b1a1	Beijing	T	A	A	G	G	C	A	C	A	T	C	G	C	G	G	C	A	G	C	G	A	T	T	T	A	T	G	T	A	T	C	C	G	G	G	A	G	C	C	G	A	A	C	C	T	C	A
sample231	O2a1c1*	Shanghai	T	A	A	G	G	C	A	C	A	T	C	G	C	G	G	C	A	G	C	G	A	T	T	T	A	T	G	T	A	T	C	C	G	G	G	A	G	C	C	G	A	A	C	C	T	C	A
sample235	O2a1c1a6a	Fujian	T	A	A	G	G	C	A	C	A	T	C	G	G	T	G	C	A	G	C	G	A	T	T	T	A	T	G	T	A	T	C	C	-	G	G	A	G	C	C	G	A	A	C	C	T	C	A
sample236	O2a1c1a1a*	Fujian	T	A	A	G	G	C	A	C	A	T	C	G	G	T	A	T	G	T	G	G	-	T	T	T	A	T	G	T	A	T	C	C	G	G	G	A	G	C	C	G	A	A	C	C	T	C	A
sample251	O2a1c1a1a1*	Guangdong	T	A	A	G	G	C	A	C	A	T	C	G	G	T	A	T	G	T	G	C	T	C	C	C	G	T	G	T	A	T	C	C	G	G	G	A	G	C	C	G	A	A	C	C	T	C	A
sample256	O2a1c1a1a*	Liaoning	T	A	A	G	G	C	A	C	A	T	C	G	G	T	A	T	G	T	G	G	A	T	T	T	A	T	G	T	A	T	C	C	G	G	G	A	G	C	C	G	A	A	C	C	T	C	A
sample269	O2a1c1a1a1*	Zhejiang	T	A	A	G	G	C	A	C	A	T	C	G	G	T	A	T	G	T	G	C	T	C	C	C	G	T	G	T	A	T	C	C	G	G	G	A	G	C	C	G	A	A	C	C	T	C	A
sample280	O2a1c1a1a1b	Shaanxi	T	A	A	G	G	C	A	C	A	T	C	G	G	T	A	T	G	T	G	C	-	C	C	C	G	T	G	T	A	C	T	G	G	G	G	A	G	C	C	G	A	A	-	C	T	C	A
sample282	O2a1c1b1a*	Shanghai	T	A	A	G	G	C	A	C	A	T	-	G	C	G	G	C	A	G	C	G	A	T	T	T	A	T	G	T	A	T	C	C	G	G	G	A	G	C	C	G	A	A	C	C	T	C	A
sample286	O2a1c1a5	Shanghai	T	A	A	G	G	C	A	C	A	T	-	G	G	T	G	C	A	G	C	G	A	T	T	T	A	T	G	T	A	T	C	C	G	G	G	A	G	C	C	G	A	A	C	C	T	C	A
sample298	O2a1c1b1a1	Liaoning	T	A	A	G	G	C	A	C	A	T	C	G	C	G	G	C	A	G	C	G	A	T	T	T	A	T	G	T	A	T	C	C	G	G	G	A	G	C	C	G	A	A	C	C	T	C	A
sample305	O2a1c1a1a*	Zhejiang	T	A	A	G	G	C	A	C	A	-	C	G	G	T	A	T	G	T	G	G	A	T	T	T	A	T	G	T	-	T	C	C	G	G	G	A	G	C	C	G	A	A	C	C	T	C	A
sample318	O2a1c1a5	Shanghai	T	A	A	G	G	C	A	C	A	T	C	G	G	T	G	C	A	G	C	G	A	T	T	T	A	T	G	T	A	T	C	C	G	G	G	A	G	C	C	G	A	A	C	C	T	C	A
sample319	O2a1c1a6a2	Shanghai	T	A	A	G	G	C	A	C	A	-	C	G	G	T	G	C	A	G	C	G	A	T	T	T	A	T	G	T	A	T	C	C	G	G	G	A	G	C	C	G	A	A	C	C	T	C	A
sample332	O2a1c1b1a1	Guangdong	T	A	A	G	G	C	A	C	A	T	C	G	C	G	G	C	A	G	C	G	A	T	T	T	A	T	G	T	A	T	C	C	G	G	G	A	G	C	C	G	A	A	C	C	T	C	A
sample336	O2a1c1a*	Hebei	T	A	A	G	G	C	A	C	A	T	C	G	G	T	G	C	A	G	C	G	A	T	T	T	A	T	G	T	A	T	C	C	G	G	G	A	G	C	C	G	A	A	C	C	T	C	A
sample338	O2a1c1a5	Shaanxi	T	A	A	G	G	C	A	C	A	T	C	G	G	T	G	C	A	G	C	G	A	T	T	T	A	T	G	T	A	T	C	C	G	G	G	A	G	C	C	G	A	A	C	C	T	C	A
sample358	O2a1c1a1a*	Beijing	T	A	A	G	G	C	A	C	A	T	-	G	G	T	A	T	G	T	G	G	A	T	T	T	A	T	G	T	A	T	C	C	G	G	G	A	G	C	C	G	A	A	C	C	T	C	A
sample368	O2a1c1b1*	Beijing	T	A	A	G	G	C	A	C	A	T	C	G	C	G	G	C	A	G	C	G	A	T	T	T	A	T	G	T	A	T	C	C	G	G	G	A	G	C	C	G	A	A	C	C	T	C	A
sample371	O2a1c1a6a2	Beijing	T	A	A	G	G	C	A	C	A	T	C	G	G	-	G	C	A	G	C	G	A	T	T	T	A	T	G	T	A	T	C	C	G	G	G	A	G	C	C	G	A	A	C	C	T	C	A
sample373	O2a1c1a*	Guangdong	T	A	A	G	G	C	A	C	A	T	C	G	G	T	G	C	A	G	C	G	A	T	T	T	A	T	G	T	A	T	C	C	G	G	G	A	G	C	C	G	A	A	C	C	T	C	A
sample374	O2a1c1a1a*	Beijing	T	A	A	G	G	C	A	C	A	T	-	G	G	T	A	T	G	T	G	G	A	T	T	T	A	T	G	T	A	T	C	C	G	G	G	A	G	C	C	G	A	A	C	C	T	C	A
sample375	O2a1c1a1a1b	Beijing	T	A	A	G	G	C	A	C	A	T	C	G	G	T	A	T	G	T	G	C	T	C	C	C	G	T	G	T	A	C	T	G	G	G	G	A	G	C	C	G	A	A	C	C	T	C	A
sample376	O2a1c1a1*	Shanghai	T	A	A	G	G	C	A	C	A	T	C	G	G	T	A	C	A	G	C	G	A	T	T	T	A	T	G	T	A	T	C	C	G	G	G	A	G	C	C	G	A	A	C	C	T	C	A
sample389	O2a1c1a*	Beijing	T	A	A	G	G	C	A	C	A	T	C	G	G	T	G	C	A	G	C	G	A	T	T	T	A	T	G	T	A	T	C	C	G	G	G	A	G	C	C	G	A	A	C	C	T	C	A
sample393	O2a1c2	Beijing	T	A	A	G	G	C	A	C	A	T	C	A	C	G	G	C	A	G	C	G	A	T	T	T	A	T	G	T	A	T	C	C	G	G	G	A	G	C	C	G	A	A	C	C	T	C	A
sample422	O2a1c1a5	Jiangsu	T	A	A	G	G	C	A	C	A	T	C	G	G	T	G	C	A	G	C	G	A	T	T	T	A	T	G	T	A	T	C	C	G	G	G	A	G	C	C	G	A	A	C	C	T	C	A
sample427	O2a1c1b1a1	Beijing	T	A	A	G	G	C	A	C	A	T	C	G	C	G	G	C	A	G	C	G	A	T	T	T	A	T	G	T	A	T	C	C	G	G	G	A	G	C	C	G	A	A	C	C	T	C	A
sample460	O2a1c1a1a*	Zhejiang	T	A	A	G	G	C	A	C	A	T	C	G	G	T	A	T	G	T	G	G	A	T	T	T	A	T	G	T	A	T	C	C	G	G	G	A	G	C	C	G	A	A	C	C	T	C	A
sample470	O2a1c1a3	Shanghai	T	A	A	G	G	C	A	C	A	T	C	-	G	T	G	C	A	G	C	G	A	T	T	T	A	T	G	T	A	T	C	C	G	G	G	A	G	C	C	G	A	A	C	T	C	G	A
sample471	O2a1c1a4a	Beijing	T	A	A	G	G	C	A	C	A	T	C	G	G	T	G	C	A	G	C	G	A	T	T	T	A	T	G	T	A	T	C	C	G	G	G	A	G	C	C	G	A	A	C	C	T	C	G
sample479	O2a1c1b1*	Beijing	T	A	A	G	G	C	A	C	A	T	C	G	C	G	G	C	A	G	C	G	A	T	T	T	A	T	G	T	A	T	C	C	G	G	G	A	G	C	C	G	A	A	C	C	T	C	A
sample484	O2a1c1a5	Beijing	T	A	A	G	G	C	A	C	A	T	-	G	G	T	G	C	A	G	C	G	A	T	T	T	A	T	G	T	A	T	C	C	G	G	G	A	G	C	C	G	A	A	C	C	T	C	A
sample501	O2a1c1a6a2	Zhejiang	T	A	A	G	G	C	A	C	A	T	C	G	G	T	G	C	A	G	C	G	A	T	T	T	A	T	G	T	A	T	C	-	G	G	G	A	G	C	C	G	A	A	C	C	T	C	A
sample505	O2a1c1a5	Jiangsu	T	A	A	G	G	C	A	C	A	T	C	G	G	T	G	C	A	G	C	G	A	T	T	T	A	T	G	T	A	T	C	C	G	G	G	A	G	C	C	G	A	A	C	C	T	C	A
sample513	O2a1c1*	Shandong	T	A	A	G	G	C	A	C	A	T	C	G	C	G	G	C	A	G	C	G	A	T	T	T	A	T	G	T	A	T	C	C	G	G	G	A	G	C	C	G	A	A	C	C	T	C	A
sample514	O2a1c1a5	Jiangsu	T	A	A	G	G	C	A	C	A	T	C	G	G	T	G	C	A	G	C	G	A	T	T	T	A	T	G	T	A	T	C	C	G	G	G	A	G	C	C	G	A	A	C	C	T	C	A
sample520	O2a1c1a6a	Hunan	T	A	A	G	G	C	A	C	A	T	C	G	G	T	G	C	A	G	C	G	A	T	T	T	A	T	G	T	A	T	C	C	G	G	G	A	G	C	C	G	A	A	C	C	T	C	A
sample526	O2a1c1b1a1	Shanxi	T	A	A	G	G	C	A	C	A	T	C	G	C	G	G	C	A	G	C	G	A	T	T	T	A	T	G	T	A	T	C	C	G	G	G	A	G	C	C	G	A	A	C	C	T	C	A
sample530	O2a1c1a1a*	Beijing	T	A	A	G	G	C	A	C	-	T	C	G	G	T	A	T	G	T	G	G	A	T	T	T	A	T	G	T	A	T	C	-	G	G	G	A	G	C	C	G	A	A	C	C	T	C	A
sample535	O2a1c1a1a1b	Shanxi	T	A	A	G	G	C	A	C	A	T	C	G	G	T	A	T	G	T	G	C	T	C	C	C	G	T	G	T	A	C	T	G	G	G	G	A	G	C	C	G	A	A	C	C	T	C	A
sample545	O2a1c1a*	Jiangsu	T	A	A	G	G	C	A	C	A	T	C	G	-	T	G	C	A	G	C	G	A	T	T	T	A	T	G	T	A	T	C	C	G	G	G	A	G	C	C	G	A	A	C	C	T	C	A
sample554	O2a1c1a6a	Shanghai	T	A	A	G	G	C	-	C	A	T	-	G	G	T	G	C	A	G	C	G	A	T	T	T	A	T	G	T	A	T	C	C	G	G	G	A	G	C	C	G	A	A	C	C	T	C	A
sample559	O2a1c1a5	Guangdong	T	A	A	G	G	C	A	C	A	T	-	G	G	T	G	C	A	G	C	G	A	T	T	T	A	T	G	T	A	T	C	C	G	G	G	A	G	C	C	G	A	A	C	C	T	C	A
sample560	O2a1c1b1*	Henan	T	A	A	G	G	C	A	C	A	T	-	G	C	G	G	C	A	G	C	G	A	T	-	T	A	T	G	T	A	T	C	C	G	G	G	A	G	C	C	G	A	A	C	C	T	C	A
sample570	O2a1c1a5	Guangdong	T	A	-	G	G	C	A	C	A	T	-	G	G	T	G	C	A	G	C	G	A	T	T	T	A	T	G	T	A	T	C	C	G	G	G	A	G	C	C	-	A	A	C	C	T	C	A
sample572	O2a1c1a*	Jiangsu	T	A	A	G	G	C	A	C	A	T	C	G	G	T	G	C	A	G	C	G	A	T	T	T	A	T	G	T	A	T	C	C	G	G	G	A	G	C	C	G	A	A	C	C	T	C	A
sample598	O2a1c1a2	Beijing	T	A	A	G	G	C	A	C	-	T	C	G	G	T	G	C	A	G	C	G	A	T	T	T	A	T	G	T	A	T	C	C	A	T	A	C	T	T	T	A	C	G	T	C	T	C	A
sample602	O2a1c1a*	Zhejiang	T	A	A	G	G	C	A	C	A	T	C	G	G	T	G	C	A	G	C	G	A	T	T	T	A	T	G	T	A	T	C	C	G	G	G	A	G	C	C	G	A	A	C	C	T	C	A
sample603	O2a1c1a*	Guangdong	T	A	A	G	G	C	A	C	A	T	C	G	G	T	G	C	A	G	C	G	A	T	T	T	A	T	G	T	A	T	C	C	G	G	G	A	G	C	C	G	A	A	C	C	T	C	A
sample614	O2a1c1a1a1b	Guangdong	T	A	A	G	G	C	A	C	A	T	C	G	G	T	A	T	G	T	-	C	T	C	C	C	G	T	G	T	A	C	T	G	G	G	G	A	G	C	C	G	A	A	C	C	T	C	A
sample618	O2a1c1a1a1*	Guangdong	T	A	A	-	G	C	A	C	A	T	-	G	-	T	A	T	G	T	-	C	T	C	C	C	-	T	G	T	A	T	C	C	G	G	G	A	G	C	C	G	A	A	C	C	T	C	A
sample633	O2a1c1a1*	Guangdong	T	A	A	G	G	C	A	C	A	T	-	G	G	T	A	C	A	G	C	G	A	T	T	T	A	T	G	T	A	T	C	C	G	G	G	A	G	C	C	G	A	A	C	C	T	C	A
sample639	O2a1c1a*	Shanghai	T	A	A	G	G	C	A	C	A	T	C	G	G	T	G	C	A	G	C	G	A	T	T	T	A	T	G	T	A	T	C	C	G	G	G	A	G	C	C	G	A	A	C	C	T	C	A
sample649	O2a1c1b1a*	Fujian	T	A	A	G	G	C	A	C	A	T	C	G	C	G	G	C	A	G	C	G	A	T	T	T	A	T	G	T	A	T	C	C	G	G	G	A	G	C	C	G	A	A	C	C	T	C	A
sample656	O2a1c1a1a1b	Beijing	T	A	A	G	G	C	A	C	A	T	C	G	-	T	A	T	G	T	-	C	T	C	C	-	G	T	G	T	A	C	T	G	G	G	G	A	G	C	C	G	A	A	C	C	T	C	A
sample657	O2a1c1b1a*	Jiangsu	T	A	A	G	G	C	A	C	A	T	C	G	C	G	G	C	A	G	C	G	A	T	T	T	A	T	G	T	A	T	C	C	G	G	G	A	G	C	C	G	A	A	C	C	T	C	A
sample661	O2a1c1*	Hainan	T	A	A	G	G	C	A	C	A	T	-	G	C	G	G	C	A	G	C	G	A	T	T	T	A	T	G	T	A	T	C	C	G	G	G	A	G	C	C	G	A	A	C	C	T	C	A
sample667	O2a1c2	Beijing	T	A	A	G	G	C	A	C	A	T	C	A	C	G	G	C	A	G	C	G	A	T	T	T	A	T	G	T	A	T	C	C	G	G	G	A	G	C	C	G	A	A	C	C	T	C	A
sample669	O2a1c1b2	Jilin	T	A	A	G	G	C	A	C	A	T	-	G	C	G	G	C	A	G	C	G	A	T	T	T	A	T	G	T	A	T	C	C	G	G	G	A	G	C	C	G	A	A	C	C	T	C	A
sample670	O2a1c1a2	Beijing	T	A	A	G	G	C	A	C	A	T	C	G	G	T	G	C	A	G	C	G	A	T	T	T	A	T	G	T	A	T	C	C	A	T	-	C	T	T	T	A	C	G	T	C	T	C	A
sample675	O2a1c1a1*	Shanghai	T	A	A	G	G	C	A	C	A	T	C	G	G	T	A	C	A	G	C	G	A	T	T	T	A	T	G	T	A	T	C	C	G	G	G	A	G	C	C	G	A	A	C	C	T	C	A
sample679	O2a1c1a5	Beijing	T	A	A	G	G	C	A	C	A	T	-	G	G	T	G	C	A	G	C	G	A	T	T	T	A	T	G	T	A	T	C	C	G	G	G	A	G	C	C	G	A	A	C	C	T	C	A
sample694	O2a1c1a5	Shanghai	T	A	A	G	G	C	A	C	A	T	C	G	G	T	G	C	A	G	C	G	A	T	T	T	A	T	G	T	A	T	C	C	G	G	G	A	G	C	C	G	A	A	C	C	T	C	A
sample697	O2a1c1a*	Henan	T	A	A	G	G	C	A	C	A	T	C	G	G	T	G	C	A	G	C	G	A	T	T	T	A	T	G	T	A	T	C	C	G	G	G	A	G	C	C	G	A	A	C	C	T	C	A
sample703	O2a1c1a1a1b	Beijing	T	A	A	G	G	C	A	C	A	T	C	G	G	T	A	T	G	T	-	C	T	C	C	-	G	T	G	T	A	C	T	G	G	G	G	A	G	C	C	G	A	A	C	C	T	C	A
sample716	O2a1c1a*	Guangdong	T	A	-	-	G	C	A	C	A	T	C	G	G	T	G	C	A	G	C	G	A	T	T	-	A	T	G	T	A	T	C	C	G	G	G	A	G	C	C	G	A	A	C	C	T	C	A
sample732	O2a1c1b2	Jiangsu	T	A	A	G	G	C	A	C	A	T	C	G	C	G	G	C	A	G	C	G	A	T	T	T	A	T	G	T	A	T	C	C	G	G	G	A	G	C	C	G	A	A	C	C	T	C	A
sample737	O2a1c1a1a*	Guangdong	T	A	A	G	G	C	A	C	A	T	C	-	-	T	A	T	G	T	G	G	-	T	T	T	A	T	G	T	A	T	C	C	G	G	G	A	G	C	C	G	A	A	C	C	T	C	A
sample743	O2a1c1a1a1*	Jiangsu	T	A	A	G	G	C	A	C	A	T	C	G	G	T	A	T	G	T	-	C	T	C	C	C	G	T	G	T	A	T	C	C	G	G	G	A	G	C	C	G	A	A	C	C	T	C	A
sample756	O2a1c1a*	Guangdong	T	A	A	G	G	C	A	C	A	T	C	G	G	T	G	C	A	G	C	G	A	T	T	T	A	T	G	T	A	T	C	C	G	G	G	A	G	C	C	G	A	A	C	C	T	C	A
sample768	O2a1c1a1a1b	Guangdong	T	A	A	G	G	C	A	C	A	T	C	G	G	T	A	T	G	T	-	C	T	C	C	C	G	T	G	T	A	C	T	G	G	G	G	A	G	C	C	G	A	A	C	C	T	C	A
sample780	O2a1c1*	Sichuan	-	A	A	G	G	C	A	C	-	T	C	G	C	G	G	C	A	G	C	G	A	T	T	T	A	T	G	T	A	T	C	C	G	G	G	A	G	C	C	G	A	A	C	C	T	C	A
sample781	O2a1c1a*	Jiangsu	T	A	A	G	G	C	-	C	A	T	C	G	-	T	G	C	A	G	C	G	A	T	T	T	A	T	G	T	A	T	C	C	G	G	G	A	G	C	C	G	A	A	C	C	T	C	A
sample798	O2a1c1*	Guangdong	T	A	A	G	G	C	A	C	A	T	C	G	C	G	G	C	A	G	C	G	A	T	T	T	A	T	G	T	A	T	C	C	G	G	G	A	G	C	C	G	A	A	C	C	T	C	A
sample809	O2a1c1a*	Zhejiang	T	A	A	G	G	C	A	C	A	T	C	G	G	T	G	C	A	G	C	G	A	T	T	T	A	T	G	T	A	T	C	C	G	G	G	A	G	C	C	G	A	A	C	C	T	C	A
sample817	O2a1c1a3	Shanghai	T	A	A	G	G	C	A	C	A	T	C	G	G	T	G	C	A	G	C	G	A	T	T	T	A	T	G	T	A	T	C	C	G	G	G	A	G	C	C	G	A	A	C	T	C	G	A
sample827	O2a1c1b2	Beijing	T	A	A	G	G	C	A	C	A	T	C	G	C	G	G	C	A	G	C	G	A	T	T	T	A	T	G	T	A	T	C	C	G	G	G	A	G	C	C	G	A	A	C	C	T	C	A
sample829	O2a1c1a*	Zhejiang	T	A	A	G	G	C	A	C	A	T	-	G	G	T	G	C	A	G	C	G	A	T	T	T	A	T	G	T	A	T	C	C	G	G	G	A	G	C	C	G	A	A	C	C	T	C	A
sample832	O2a1c1a5	Jiangsu	T	A	A	G	G	C	A	C	A	T	C	G	G	T	G	C	A	G	C	G	A	T	T	T	A	T	G	T	A	T	C	C	G	G	G	A	G	C	C	G	A	A	C	C	T	C	A
sample834	O2a1c1a4*	Shandong	T	A	A	G	G	C	A	C	A	T	-	G	G	T	G	C	A	G	C	G	A	T	T	T	A	T	G	T	A	T	C	C	G	G	G	A	G	C	C	G	A	A	C	C	T	C	G
sample835	O2a1c1a5	Guangdong	T	A	A	G	G	C	A	C	A	T	C	G	G	T	G	C	A	G	C	G	A	T	T	T	A	T	G	T	A	T	C	C	G	G	G	A	G	C	C	G	A	A	C	C	T	C	A
sample838	O2a1c1a*	Anhui	-	A	A	G	G	C	-	C	A	T	-	G	G	T	G	C	A	G	C	G	A	T	T	T	A	T	G	T	A	T	C	C	G	G	G	A	G	C	C	G	A	A	C	C	T	C	A
sample859	O2a1c1b1*	Henan	T	A	A	G	G	C	-	C	A	T	C	G	C	G	G	C	A	G	C	G	A	T	T	T	A	T	G	T	A	T	C	C	G	G	G	A	G	C	C	G	A	A	C	C	T	C	A
sample877	O2a1c1a*	Beijing	-	A	A	G	G	C	-	C	A	T	C	G	G	T	G	C	A	G	C	G	A	T	T	T	A	T	G	T	A	T	C	C	G	G	G	A	G	C	C	G	A	A	C	C	T	C	A
sample879	O2a1c1a5	Hubei	T	A	A	G	G	C	-	C	A	T	C	G	G	T	G	C	A	G	C	G	A	T	T	T	A	T	G	T	A	T	C	C	G	G	G	A	G	C	C	G	A	A	C	C	T	C	A
sample892	O2a1c1a4*	Shaanxi	T	A	A	G	G	C	-	C	A	T	C	G	-	T	G	C	A	G	C	G	A	T	T	T	A	T	G	T	A	T	C	C	G	G	G	A	G	C	C	G	A	A	C	C	T	C	G
sample896	O2a1c1b1*	Shanghai	T	A	A	G	G	C	-	C	A	T	C	G	C	G	G	C	A	G	C	G	A	T	T	T	A	T	G	T	A	T	C	C	G	G	G	A	G	C	C	G	A	A	C	C	T	C	A
sample897	O2a1c1a5	Beijing	T	A	A	G	G	C	-	C	A	T	C	G	G	T	G	C	A	G	C	G	A	T	T	T	A	T	G	T	A	T	C	C	G	G	G	A	G	C	C	G	A	A	C	C	T	C	A
sample906	O2a1c1a6a2	Beijing	T	A	A	G	G	C	-	C	A	T	-	G	-	T	G	C	A	G	C	G	A	T	T	T	A	T	G	T	A	T	C	C	G	G	G	A	G	C	C	G	A	A	C	C	T	C	A
sample919	O2a1c1a*	Jiangsu	-	A	A	-	G	C	A	C	A	T	C	-	G	T	G	C	A	G	C	G	A	T	T	T	A	T	G	T	-	T	C	C	G	G	G	A	G	C	C	G	A	A	C	C	T	C	A
sample924	O2a1c1a5	Shaanxi	T	A	A	G	G	C	A	C	A	T	C	G	G	T	G	C	A	G	C	G	A	T	T	T	A	T	G	T	A	T	C	C	G	G	G	A	G	C	C	G	A	A	C	C	T	C	A
sample941	O2a1c1*	Guangdong	T	A	A	G	G	C	A	C	A	T	C	G	C	G	G	C	A	G	C	G	A	T	T	T	A	T	G	T	A	T	C	C	G	G	G	A	G	C	C	G	A	A	C	C	T	C	A
sample942	O2a1c1a*	-	T	A	A	G	G	C	A	C	A	T	-	G	G	T	G	C	A	G	C	G	A	T	T	T	A	T	G	T	A	T	C	C	G	G	G	A	G	C	C	G	A	A	C	C	T	C	A
sample958	O2a1c1a7	Beijing	T	A	A	G	G	C	A	C	A	T	C	G	G	T	G	C	A	G	C	G	A	T	T	T	A	T	G	T	A	T	C	C	G	G	G	A	G	C	C	G	A	A	C	C	T	C	A
sample970	O2a1c1a1a1*	Shanghai	T	A	A	G	G	C	A	C	A	T	C	G	G	T	A	T	G	T	G	C	T	C	C	C	G	T	G	T	A	T	C	C	G	G	G	A	G	C	C	G	A	A	C	C	T	C	A
sample976	O2a1c1a*	Guangdong	T	A	A	G	G	C	A	C	A	T	C	G	G	T	G	C	A	G	C	G	A	T	T	T	A	T	G	T	A	T	C	C	G	G	G	A	G	C	C	G	A	A	C	C	T	C	A
sample980	O2a1c1a*	-	T	A	A	G	G	C	A	C	A	T	C	G	G	T	G	C	A	G	C	G	A	T	T	T	A	T	G	T	A	T	C	C	G	G	G	A	G	C	C	G	A	A	C	C	T	C	A
sample981	O2a1c1a*	Zhejiang	T	A	A	G	G	C	A	C	A	-	C	G	G	T	G	C	A	G	C	G	A	T	T	T	A	T	G	T	A	T	C	C	G	G	G	A	G	C	C	G	A	A	C	C	T	C	A
sample992	O2a1c1*	Henan	T	A	A	G	G	C	-	C	A	T	C	G	C	G	G	C	A	G	C	G	A	T	T	T	A	T	G	T	A	T	C	C	G	G	G	A	G	C	C	G	A	A	C	C	T	C	A
sample996	O2a1c1a3	Beijing	T	A	A	G	G	C	A	C	A	T	C	G	G	T	G	C	A	G	C	G	A	T	T	T	A	T	G	T	A	T	C	C	G	G	G	A	G	C	C	G	A	A	C	T	C	G	A
sample1015	O2a1c1a1a1b	Hubei	T	A	A	G	G	C	A	C	A	T	C	G	G	T	A	T	G	T	G	C	T	C	C	C	G	T	G	T	A	C	T	G	G	G	G	A	G	C	C	G	A	A	C	C	T	C	A
sample1017	O2a1c1a*	-	T	A	A	G	G	C	A	C	A	T	C	G	G	T	G	C	A	G	C	G	A	T	T	T	A	T	G	T	A	T	C	C	G	G	G	A	G	C	C	G	A	A	C	C	T	C	A
sample1021	O2a1c1a5	Shanghai	T	A	A	G	G	C	A	C	A	T	C	G	G	T	G	C	A	G	C	G	A	T	T	T	A	T	G	T	A	T	C	C	G	G	G	A	G	C	C	G	A	A	C	C	T	C	A
sample1023	O2a1c1a1a1b	Shanghai	T	A	A	G	G	C	A	C	A	T	C	G	G	T	A	T	G	T	G	C	T	C	C	C	G	T	G	T	A	C	T	G	G	G	G	A	G	C	C	G	A	A	C	C	T	C	A
sample1026	O2a1c1a3	Beijing	T	A	A	G	G	C	A	C	A	T	C	G	G	T	G	C	A	G	C	G	A	T	T	T	A	T	G	T	A	T	C	C	G	G	G	A	G	C	C	G	A	A	C	T	C	G	A
sample1032	O2a1c1a5	Shanghai	T	A	A	G	G	C	A	C	A	T	C	G	G	T	G	C	A	G	C	G	A	T	T	T	A	T	G	T	A	T	C	C	G	G	G	A	G	C	C	G	A	A	C	C	T	C	A
sample1041	O2a1c1b1a1	Beijing	T	A	A	G	G	C	A	C	A	T	C	G	C	G	G	C	A	G	C	G	A	T	T	T	A	T	G	T	A	T	C	C	G	G	G	A	G	C	C	G	A	A	C	C	T	C	A
sample1042	O2a1c1a1a*	Guangdong	T	A	A	G	G	C	A	C	A	T	C	G	G	T	A	T	G	T	G	G	A	T	T	T	A	T	G	T	A	T	C	C	G	G	G	A	G	C	C	G	A	A	C	C	T	C	A
sample1055	O2a1c1a3	Jiangxi	T	A	A	G	G	C	A	C	A	T	C	G	G	T	G	C	A	G	C	G	A	T	T	T	A	T	G	T	A	T	C	C	G	G	G	A	G	C	C	G	A	A	C	T	C	G	A
sample1056	O2a1c1a*	Guangdong	T	A	A	G	G	C	A	C	A	T	C	G	G	T	G	C	A	G	C	G	A	T	T	T	A	T	G	T	A	T	C	C	G	G	G	A	G	C	C	G	A	A	C	C	T	C	A
sample1058	O2a1c1a5	Guangdong	T	A	A	G	G	C	A	C	A	T	C	G	G	T	G	C	A	G	C	G	A	T	T	T	A	T	G	T	A	T	C	C	G	G	G	A	G	C	C	G	A	A	C	C	T	C	A
sample1071	O2a1c1a*	Guangdong	T	A	A	G	G	C	A	C	A	T	C	G	G	T	G	C	A	G	C	G	A	T	T	T	A	T	G	T	A	T	C	C	G	G	G	A	G	C	C	G	A	A	C	C	T	C	A
sample1073	O2a1c1a6a	Guangdong	T	A	A	G	G	C	A	C	A	T	C	G	G	T	G	C	A	G	C	G	A	T	T	T	A	T	G	T	A	T	C	C	G	G	G	A	G	C	C	G	A	A	C	C	T	C	A
sample1078	O2a1c1a6a2	Shanghai	T	A	A	G	G	C	A	C	A	T	C	G	G	T	G	C	A	G	C	G	A	T	T	T	A	T	G	T	A	T	C	C	G	G	G	A	G	C	C	G	A	A	C	C	T	C	A
sample1080	O2a1c1a3	Beijing	T	A	A	G	G	C	A	C	A	T	C	G	G	T	G	C	A	G	C	G	A	T	T	T	A	T	G	T	A	T	C	C	G	G	G	A	G	C	C	G	A	A	C	T	C	G	A
sample1083	O2a1c1b1a1	Beijing	T	A	A	G	G	C	A	C	A	T	C	G	C	G	G	C	A	G	C	G	A	T	T	T	A	T	G	T	A	T	C	C	G	G	G	A	G	C	C	G	A	A	C	C	T	C	A
sample1085	O2a1c1b1*	Shandong	T	A	A	G	G	C	A	C	A	T	C	G	C	G	G	C	A	G	C	G	A	T	T	T	A	T	G	T	A	T	C	C	G	G	G	A	G	C	C	G	A	A	C	C	T	C	A
sample1091	O2a1c1a5	Shanghai	T	A	A	G	G	C	A	C	A	T	C	G	G	T	G	C	A	G	C	G	A	T	T	T	A	T	G	T	A	T	C	C	G	G	G	A	G	C	C	G	A	A	C	C	T	C	A
sample1096	O2a1c1b1*	Hunan	T	A	A	G	G	C	A	C	A	T	-	G	C	G	G	C	A	G	C	G	A	T	T	T	A	T	G	-	A	T	C	C	G	G	G	A	G	C	C	G	A	A	C	C	T	C	A
sample1098	O2a1c1a*	-	T	A	A	G	G	C	A	C	A	T	C	G	G	T	G	C	A	G	C	G	A	T	T	T	A	T	G	T	A	T	C	C	G	G	G	A	G	C	C	G	A	A	C	C	T	C	A
sample1099	O2a1c1a5	Hunan	T	A	A	G	G	C	A	C	A	T	C	G	G	T	G	C	A	G	C	G	A	T	T	T	A	T	G	T	A	T	C	C	G	G	G	A	G	C	C	G	A	A	C	C	T	C	A
sample1103	O2a1c1a6a2	Guangdong	T	A	A	G	G	C	A	C	A	T	C	G	G	T	G	C	A	G	C	G	A	T	T	T	A	T	G	T	A	T	C	C	G	G	G	A	G	C	C	G	A	A	C	C	T	-	A
sample1124	O2a1c1a7	Hubei	T	A	A	G	G	C	A	C	A	T	C	G	G	T	G	C	A	G	C	G	A	T	T	T	A	T	G	T	A	T	C	C	G	G	G	A	G	C	C	G	A	A	C	C	T	C	A
sample1126	O2a1c1a5	Beijing	T	A	A	G	G	C	A	C	A	T	C	G	G	T	G	C	A	G	C	G	A	T	T	T	A	T	G	T	A	T	C	C	G	G	G	A	G	C	C	G	A	A	C	C	T	C	A
sample1142	O2a1c1a5	Guangdong	T	A	A	G	G	C	A	C	A	T	C	G	G	T	G	C	A	G	C	G	A	T	T	T	A	T	G	T	A	T	C	C	G	G	G	A	G	C	C	G	A	A	C	C	T	C	A
sample1154	O2a1c1a1a1a1a	Guangdong	T	A	A	G	G	C	A	C	A	T	C	G	G	T	A	T	G	T	G	C	T	C	C	C	G	C	T	C	G	T	C	C	G	G	G	A	G	C	C	G	A	A	C	C	T	C	A
sample1167	O2a1c1a*	-	T	A	A	G	G	C	A	C	A	T	C	G	G	T	G	C	A	G	C	G	A	T	T	T	A	T	G	T	A	T	C	C	G	G	G	A	G	C	C	G	A	A	C	C	T	C	A
sample1177	O2a1c1a3	Shanghai	T	A	A	G	G	C	A	C	A	T	C	G	G	T	G	C	A	G	C	G	A	T	T	T	A	T	G	T	A	T	C	C	G	G	G	A	G	C	C	G	A	A	C	T	C	G	A
sample1196	O2a1c1a1a*	Zhejiang	T	A	A	G	G	C	A	C	A	T	C	G	G	T	A	T	G	T	G	G	A	T	T	T	A	T	G	T	A	T	C	C	G	G	G	A	G	C	C	G	A	A	C	C	T	C	A
sample1205	O2a1c1a5	Liaoning	T	A	A	G	G	C	A	C	A	T	C	G	G	T	G	C	A	G	C	G	A	T	T	T	A	T	G	T	A	T	C	C	G	G	G	A	G	C	C	G	A	A	C	C	T	C	A
sample1208	O2a1c1a5	Zhejiang	T	A	A	G	G	C	A	C	A	T	C	G	G	T	G	C	A	G	C	G	A	T	T	T	A	T	G	T	A	T	C	C	G	G	G	A	G	C	C	G	A	A	C	C	T	C	A
sample1211	O2a1c1a1a*	Shanghai	T	A	A	G	G	C	A	C	A	T	C	G	G	T	A	T	G	T	G	G	A	T	T	T	A	T	G	T	A	T	C	C	G	G	G	A	G	C	C	G	A	A	C	C	T	C	A
sample1212	O2a1c1a5	Beijing	T	A	A	G	G	C	A	C	A	T	C	G	G	T	G	C	A	G	C	G	A	T	T	T	A	T	G	T	A	T	C	C	G	G	G	A	G	C	C	G	A	A	C	C	T	C	A
sample1223	O2a1c1a1a*	Guangdong	T	A	A	G	G	C	A	C	A	T	C	G	G	T	A	T	G	T	G	G	A	T	T	T	A	T	G	T	A	T	C	C	G	G	G	A	G	C	C	G	A	A	C	C	T	C	A
sample1229	O2a1c1a5	Chongqing	T	A	A	G	G	C	A	C	A	T	C	G	G	T	G	C	A	G	C	G	A	T	T	T	A	T	G	T	A	T	C	C	G	G	G	A	G	C	C	G	A	A	C	C	T	C	A
sample1230	O2a1c1a1a1*	Beijing	T	A	A	G	G	C	A	C	A	T	C	G	G	T	A	T	G	T	G	C	T	C	C	C	G	T	G	T	A	T	C	C	G	G	G	A	G	C	C	G	A	A	C	C	T	C	A
sample1231	O2a1c1a*	Shanghai	T	A	A	G	G	C	A	C	A	T	C	G	G	T	G	C	A	G	C	G	A	T	T	T	A	T	G	T	A	T	C	C	G	G	G	A	G	C	C	G	A	A	C	C	T	C	A
sample1242	O2a1c1a3	Beijing	T	A	A	G	G	C	A	C	A	T	-	G	G	T	G	C	A	G	C	G	A	T	T	T	A	T	G	T	A	T	C	C	G	G	G	A	G	C	C	G	A	A	C	T	C	G	A
sample1243	O2a1c1a1a1a1*	Guangdong	T	A	A	G	G	C	A	C	A	T	C	G	G	T	A	T	G	T	G	C	T	C	C	C	G	C	-	C	A	T	C	C	G	G	G	A	G	C	C	G	A	A	C	C	T	C	A
sample1262	O2a1c1a1*	Guangdong	T	A	A	G	G	C	-	C	A	T	C	G	G	T	A	C	A	G	C	G	A	T	T	T	A	T	G	T	A	T	C	C	G	G	G	A	G	C	C	G	A	A	C	C	T	C	A
sample1268	O2a1c1b1a1	Hebei	T	A	A	G	G	C	A	C	A	T	C	G	C	G	G	C	A	G	C	G	A	T	T	T	A	T	G	T	A	T	C	C	G	G	G	A	G	C	C	G	A	A	C	C	T	C	A
sample1274	O2a1c1a1*	Shanghai	T	A	A	G	G	C	A	C	A	T	C	G	G	T	A	C	A	G	C	G	A	T	T	T	A	T	G	T	A	T	C	C	G	G	G	A	G	C	C	G	A	A	C	C	T	C	A
sample1275	O2a1c2	Jiangsu	T	A	A	G	G	C	A	C	A	T	C	A	C	G	G	C	A	G	C	G	A	T	T	T	A	T	G	T	A	T	C	C	G	G	G	A	G	C	C	G	A	A	C	C	T	C	A
sample1283	O2a1c1a1a1b	Shaanxi	T	A	A	G	G	C	A	C	A	T	C	G	G	T	A	T	G	T	G	C	T	C	C	C	G	T	G	T	A	C	T	G	G	G	G	A	G	C	C	G	A	A	C	C	T	C	A
sample1285	O2a1c*	Zhejiang	T	A	A	G	G	C	A	C	A	T	C	-	C	G	G	C	A	G	C	G	A	T	T	T	A	T	G	T	A	T	C	C	G	G	G	A	G	C	C	G	A	A	C	C	T	C	A
sample1313	O2a1c1a1a1b	Beijing	T	A	A	G	G	C	A	C	A	T	C	G	G	T	A	T	G	T	G	C	T	C	C	C	G	T	G	T	A	C	T	G	G	G	G	A	G	C	C	G	A	A	C	C	T	C	A
sample1327	O2a1c1*	Shandong	T	A	A	G	G	C	A	C	A	T	C	G	C	G	G	C	A	G	C	G	A	T	T	T	A	T	G	T	A	T	C	C	G	G	G	A	G	C	C	G	A	A	C	C	T	C	A
sample1340	O2a1c2	Sichuan	T	A	A	G	G	C	A	C	A	T	C	A	C	G	G	C	A	G	C	G	A	T	T	T	A	T	G	T	A	T	C	C	G	G	G	A	G	C	C	G	A	A	C	C	T	C	A
sample1346	O2a1c1a1a1b	Shandong	T	A	A	G	G	C	A	C	A	T	C	G	G	T	A	T	G	T	G	C	T	C	C	C	G	T	G	T	A	C	T	G	G	G	G	A	G	C	C	G	A	A	C	C	T	C	A
sample1347	O2a1c1a*	-	T	A	A	G	G	C	A	C	A	T	C	G	G	T	G	C	A	G	C	G	A	T	T	T	A	T	G	T	A	T	C	C	G	G	G	A	G	C	C	G	A	A	C	C	T	C	A
sample1348	O2a1c1a1a1*	Liaoning	T	A	A	-	G	C	A	C	A	T	-	G	-	T	A	T	G	T	G	C	T	C	C	C	G	T	G	T	A	T	C	C	G	G	G	A	G	C	C	G	A	A	C	C	T	C	A
sample1356	O2a1c1b1*	Beijing	T	A	A	G	G	C	A	C	A	T	-	G	C	G	G	C	A	G	C	G	A	T	T	T	A	T	G	T	A	T	C	C	G	G	G	A	G	C	C	G	A	A	C	C	T	C	A
sample1360	O2a1c1b1a1	Shanghai	T	A	A	G	G	C	A	C	A	T	C	G	C	G	G	C	A	G	C	G	A	T	T	T	A	T	G	T	A	T	C	C	G	G	G	A	G	C	C	G	A	A	C	C	T	C	A
sample1363	O2a1c1a5	Guangdong	T	A	A	G	G	C	A	C	A	T	C	G	G	T	G	C	A	G	C	G	A	T	T	T	A	T	G	T	A	T	C	C	G	G	G	A	-	C	C	G	A	A	C	C	T	C	A
sample1365	O2a1c1a3	Guangdong	T	A	A	G	G	C	A	C	A	T	C	G	G	T	G	C	A	G	C	G	A	T	T	T	A	T	G	T	A	T	C	C	G	G	G	A	G	C	C	G	A	A	C	T	C	G	A
sample1391	O2a1c1b2	Beijing	T	A	A	G	G	C	A	C	A	T	C	G	C	G	G	C	A	G	C	G	A	T	T	T	A	T	G	T	A	T	C	C	G	G	G	A	G	C	C	G	A	A	C	C	T	C	A
sample1397	O2a1c1a1a*	Beijing	T	A	A	G	G	C	A	C	A	T	-	G	G	T	A	T	G	T	G	G	A	T	T	T	A	T	G	T	A	T	C	C	G	G	G	A	G	C	C	G	A	A	C	C	T	C	A
sample1403	O2a1c1a1a1b	Sichuan	T	A	A	G	G	C	A	C	A	T	C	G	G	T	A	T	G	T	G	C	T	C	C	C	G	T	G	T	A	C	T	G	G	G	G	A	G	C	C	G	A	A	C	C	T	C	A
sample1412	O2a1c1b1*	Guangdong	T	A	A	G	G	C	A	C	A	T	C	G	C	G	G	C	A	G	C	G	A	T	T	T	A	T	G	T	A	T	C	C	G	G	G	A	G	C	C	G	A	A	C	C	T	C	A
sample1426	O2a1c1a*	-	T	A	A	G	G	C	A	C	A	T	C	G	G	T	G	C	A	G	C	G	A	T	T	T	A	T	G	T	A	T	C	C	G	G	G	A	G	C	C	G	A	A	C	C	T	C	A
sample1435	O2a1c1b2	Shanghai	T	A	A	G	G	C	A	C	A	T	C	G	C	G	G	C	A	G	C	G	A	T	T	T	A	T	G	T	A	T	C	C	G	G	G	A	G	C	C	G	A	A	C	C	T	-	A
sample1439	O2a1c1a2	Shandong	T	A	A	G	G	C	A	C	A	T	C	G	G	T	G	C	A	G	C	G	A	T	T	T	A	T	G	T	A	T	C	C	A	T	A	C	T	T	T	A	C	G	T	C	T	C	A
sample1441	O2a1c1a5	Guangdong	T	A	A	G	G	C	A	C	A	T	C	G	G	T	G	C	A	G	C	G	A	T	T	T	A	T	G	T	A	T	C	C	G	G	G	A	G	C	C	G	A	A	C	C	T	C	A
sample1447	O2a1c1*	Beijing	T	A	A	G	G	C	A	C	A	T	C	G	C	G	G	C	A	G	C	G	A	T	T	T	A	T	G	T	A	T	C	C	G	G	G	A	G	C	C	G	A	A	C	C	T	C	A
sample1451	O2a1c1a1a*	Shanghai	T	A	A	G	G	C	A	C	A	T	C	G	G	T	A	T	G	T	G	G	A	T	T	T	A	T	G	T	A	T	C	C	G	G	G	A	G	C	C	G	A	A	C	C	T	C	A
sample1459	O2a1c1a*	Beijing	T	A	A	G	G	C	A	C	A	T	C	G	G	T	G	C	A	G	C	G	A	T	T	T	A	T	G	T	A	T	C	C	G	G	G	A	G	C	C	G	A	A	C	C	T	C	A
sample1461	O2a1c1a*	Hubei	T	A	A	G	G	C	A	C	A	T	C	G	G	T	G	C	A	G	C	G	A	T	T	T	A	T	G	T	A	T	C	C	G	G	G	A	G	C	C	G	A	A	C	C	T	C	A
sample1470	O2a1c1a5	Shandong	T	A	A	G	G	C	A	C	A	T	C	G	G	T	G	C	A	G	C	G	A	T	T	T	A	T	G	T	A	T	C	C	G	G	G	A	G	C	C	G	A	A	C	C	T	C	A
sample1479	O2a1c1a*	Beijing	T	A	A	G	G	C	A	C	A	T	C	G	G	T	G	C	A	G	C	G	A	T	T	T	A	T	G	T	A	T	C	C	G	G	G	A	G	C	C	G	A	A	C	C	T	C	A
sample1480	O2a1c1a*	-	T	A	A	G	G	C	A	C	A	T	C	G	G	T	G	C	A	G	C	G	A	T	T	T	A	T	G	T	A	T	C	C	G	G	G	A	G	C	C	G	A	A	C	C	T	C	A
sample1484	O2a1c1a3	Shanghai	T	A	A	G	G	C	A	C	A	T	C	G	G	T	G	C	A	G	C	G	A	T	T	T	A	T	G	T	A	T	C	C	G	G	G	A	G	C	C	G	A	A	C	T	-	G	A
sample1488	O2a1c1a1a1a1a	Guangdong	T	A	A	G	G	C	A	C	A	T	C	G	G	T	A	T	G	T	G	C	T	C	C	C	G	C	T	C	G	T	C	C	G	G	G	A	G	C	C	G	A	A	C	C	T	C	A
sample1491	O2a1c1b1a1	Beijing	T	A	A	G	G	C	A	C	A	T	-	G	C	G	G	C	A	G	C	G	A	T	T	T	A	T	G	T	A	T	C	C	G	G	G	A	G	C	C	G	A	A	C	C	T	C	A
sample1493	O2a1c1a*	Guangdong	T	A	A	G	G	C	A	C	A	T	C	G	G	T	G	C	A	G	C	G	A	T	T	T	A	T	G	T	A	T	C	C	G	G	G	A	G	C	C	G	A	A	C	C	T	C	A
sample1503	O2a1c2	Henan	T	A	A	G	G	C	A	C	A	T	C	A	C	G	G	C	A	G	C	G	A	T	T	T	A	T	G	T	A	T	C	C	G	G	G	A	G	C	C	G	A	A	C	C	T	C	A
sample1513	O2a1c1a1a*	Beijing	T	A	A	G	G	C	A	C	A	T	-	G	G	T	A	T	G	T	G	G	A	T	T	T	A	T	G	T	A	T	C	C	G	G	G	A	G	C	C	G	A	A	C	C	T	C	A
sample1517	O2a1c1a2	Hebei	T	A	A	G	G	C	A	C	A	T	C	G	G	T	G	C	A	G	C	G	A	T	T	T	A	T	G	T	A	T	C	C	A	-	A	-	T	-	T	A	C	G	-	C	T	C	A
sample1520	O2a1c1a5	Beijing	T	A	A	G	G	C	A	C	A	T	C	G	G	T	G	C	A	G	C	G	A	T	T	T	A	T	G	T	A	T	C	C	G	G	G	A	G	C	C	G	A	A	C	C	T	C	A
sample1524	O2a1c1a1a*	Shanghai	T	A	A	G	G	C	-	C	A	T	C	G	G	T	A	T	G	T	G	G	A	T	T	T	A	T	G	T	A	T	C	C	G	G	G	A	G	C	C	G	A	A	C	C	T	C	A
sample1527	O2a1c1a5	Beijing	T	A	A	G	G	C	A	C	A	T	C	G	G	T	G	C	A	G	C	G	A	T	T	T	A	T	G	T	A	T	C	C	G	G	G	A	G	C	C	G	A	A	C	C	T	C	A
sample1528	O2a1c1b1a1	Liaoning	T	A	A	G	G	C	A	C	A	T	C	G	C	G	G	C	A	G	C	G	A	T	T	T	A	T	G	T	A	T	C	C	G	G	G	A	G	C	C	G	A	A	C	C	T	C	A
sample1542	O2a1c1a*	Shanghai	T	A	A	G	G	C	A	C	A	T	C	G	G	T	G	C	A	G	C	G	A	T	T	T	A	T	G	T	A	T	C	C	G	G	G	A	G	C	C	G	A	A	C	C	T	C	A
sample1549	O2a1c1a3	Jiangsu	T	A	A	G	G	C	A	C	A	T	C	G	G	T	G	C	A	G	C	G	A	T	T	T	A	T	G	T	A	T	C	C	G	G	G	A	G	C	C	G	A	A	C	T	C	G	A
sample1551	O2a1c1a1*	Shanghai	T	A	A	G	G	C	A	C	A	T	C	G	G	T	A	C	A	G	C	G	A	T	T	T	A	T	G	T	A	T	C	C	G	G	G	A	G	C	C	G	A	A	C	C	T	C	A
sample1552	O2a1c1*	Jiangsu	T	A	A	G	G	C	A	C	A	T	C	G	C	G	G	C	A	G	C	G	A	T	T	T	A	T	G	T	A	T	C	C	G	G	G	A	G	C	C	G	A	A	C	C	T	C	A
sample1556	O2a1c1a1a*	Inner Mongolia	T	A	A	G	G	C	A	C	A	T	C	G	G	T	A	T	G	T	G	G	A	T	T	T	A	T	G	T	A	T	C	C	G	G	G	A	G	C	C	G	A	A	C	C	T	C	A
sample1559	O2a1c1a5	Shandong	T	A	A	G	G	C	A	C	A	T	C	G	G	T	G	C	A	G	C	G	A	T	T	T	A	T	G	T	A	T	C	C	G	G	G	A	G	C	C	G	A	A	C	C	T	C	A
sample1574	O2a1c1a5	Chongqing	T	A	A	G	G	C	A	C	A	T	C	G	G	T	G	C	A	G	C	G	A	T	T	T	A	T	G	T	A	T	C	C	G	G	G	A	G	C	C	G	A	A	C	C	T	C	A
sample1580	O2a1c1a1a1b	Shandong	T	A	A	G	G	C	A	C	A	T	C	G	G	T	A	T	G	T	G	C	T	C	C	C	G	T	G	T	A	-	T	G	G	G	G	A	G	C	C	G	A	A	C	C	T	C	A
sample1605	O2a1c1a*	-	T	A	A	G	G	C	A	C	A	T	-	G	-	T	G	C	A	G	C	G	A	T	T	T	A	T	G	T	A	T	C	C	G	G	G	A	G	C	C	G	A	A	C	C	T	C	A
sample1606	O2a1c1a3	Zhejiang	T	A	A	G	G	C	A	C	A	T	C	G	G	T	G	C	A	G	C	G	A	T	T	T	A	T	G	T	A	T	C	C	G	G	G	A	G	C	C	G	A	A	C	T	C	G	A
sample1609	O2a1c1a1a1b	Shanghai	T	A	A	G	G	C	A	C	A	T	C	G	G	T	A	T	G	T	G	C	T	C	C	C	G	T	G	T	A	C	T	G	G	G	G	A	G	C	C	G	A	A	C	C	T	C	A
sample1612	O2a1c1a1a1*	Fujian	T	A	A	G	G	C	A	C	-	T	-	G	G	T	A	T	G	-	G	C	T	C	C	C	G	T	G	T	A	T	C	C	G	G	G	A	G	C	C	G	-	A	C	C	T	C	A
sample1618	O2a1c1a*	Shanghai	T	A	A	G	G	C	A	C	A	T	C	G	G	T	G	C	A	G	C	G	A	T	T	T	A	T	G	T	A	T	C	C	G	G	G	A	G	C	C	G	A	A	C	C	T	C	A
sample1619	O2a1c1a3	Shanghai	T	A	A	G	G	C	A	C	A	T	C	G	G	T	G	C	A	G	C	G	A	T	T	T	A	T	G	T	A	T	C	C	G	G	G	A	G	C	C	G	A	A	C	-	C	G	A
sample1634	O2a1c1a4a	Fujian	T	A	A	G	G	C	A	C	A	T	C	G	G	T	G	C	A	G	C	G	A	T	T	T	A	T	G	T	A	T	C	C	G	G	G	A	G	C	C	G	A	A	C	C	T	C	G
sample1640	O2a1c1a1a1*	Chongqing	T	A	A	G	G	C	A	C	A	T	C	G	G	T	A	T	G	T	G	C	T	C	C	C	G	T	G	T	A	T	C	C	G	G	G	A	G	C	C	G	A	A	C	C	T	C	A
sample1659	O2a1c1b2	Guangdong	T	A	A	G	G	C	A	C	A	T	C	G	C	G	G	C	A	G	C	G	A	T	T	T	A	T	G	T	A	T	C	C	G	G	G	A	G	C	C	G	A	A	C	C	T	C	A
sample1661	O2a1c1b1*	Chongqing	T	A	A	G	G	C	-	C	A	T	-	G	C	G	G	C	A	G	C	G	A	T	T	T	A	T	G	T	A	T	C	C	G	G	G	A	G	C	C	G	A	A	C	C	T	C	A
sample1665	O2a1c1a1a1*	Guangdong	T	A	A	G	G	C	A	C	A	T	C	G	G	T	A	T	G	T	G	C	T	C	C	C	G	T	G	T	A	T	C	C	G	G	G	A	G	C	C	G	A	A	C	C	T	C	A
sample1669	O2a1c1a5	Guangdong	T	A	A	G	G	C	A	C	A	T	C	G	G	T	G	C	A	G	C	G	A	T	T	T	A	T	G	T	A	T	C	C	G	G	G	A	G	C	C	G	A	A	C	C	T	C	A
sample1670	O2a1c1a1a*	Guangdong	T	A	A	G	G	C	A	C	A	T	C	G	G	T	A	T	G	T	G	G	A	T	T	T	A	T	G	T	A	T	C	C	G	G	G	A	G	C	C	G	A	A	C	C	T	C	A
sample1673	O2a1c1a1a*	Tianjin	T	A	A	G	G	C	A	C	A	T	C	G	G	T	A	T	G	T	G	G	A	T	T	T	A	T	G	T	A	T	C	C	G	G	G	A	G	C	C	G	A	A	C	C	T	C	A
sample1681	O2a1c1a4*	Inner Mongolia	T	A	A	G	G	C	A	C	A	T	C	G	G	T	G	C	A	G	C	G	A	T	T	T	A	T	G	T	A	T	C	C	G	G	G	A	G	C	C	G	A	A	C	C	T	C	G
sample1685	O2a1c1a4*	Hubei	T	A	A	-	G	C	A	C	A	T	-	G	G	T	G	C	A	G	C	G	A	T	T	T	A	T	G	T	A	T	C	C	G	G	G	A	G	C	C	G	A	A	C	C	T	C	G
sample1689	O2a1c1a1a*	Guangdong	T	A	A	G	G	C	A	C	A	T	C	G	G	T	A	T	G	T	G	G	A	T	T	T	A	T	G	T	A	T	C	C	G	G	G	A	G	C	C	G	A	A	C	C	T	C	A
sample1692	O2a1c1a3	Zhejiang	T	A	A	G	G	C	A	C	A	T	-	G	G	T	G	C	A	G	C	G	A	T	T	T	A	T	G	T	A	T	C	C	G	G	G	A	G	C	C	G	A	A	C	T	C	G	A
sample1698	O2a1c1a1a*	Tianjin	T	A	A	G	G	C	A	C	A	T	C	G	G	T	A	T	G	T	G	G	A	T	T	T	A	T	G	T	A	T	C	C	G	G	G	A	G	C	C	G	A	A	C	C	T	C	A
sample1708	O2a1c1a5	Guangdong	T	A	A	G	G	C	A	C	A	T	C	G	G	T	G	C	A	G	C	G	A	T	T	T	A	T	G	T	A	T	C	C	G	G	G	A	G	C	C	G	A	A	C	C	T	C	A
sample1722	O2a1c1a3	Yunnan	T	A	-	G	G	-	A	C	A	T	C	G	G	T	G	C	A	G	C	G	A	T	T	-	A	T	G	T	A	T	C	C	G	G	G	A	G	C	C	G	A	A	C	T	C	G	A
sample1726	O2a1c1a*	Shandong	T	A	A	G	G	C	A	C	A	T	C	G	G	T	G	C	A	G	C	G	A	T	T	T	A	T	G	T	A	T	C	C	G	G	G	A	G	C	C	G	A	A	C	C	T	C	A
sample1737	O2a1c1a5	Beijing	T	A	A	G	G	C	A	C	A	T	C	G	G	T	G	C	A	G	C	G	A	T	T	T	A	T	G	T	A	T	C	C	G	G	G	A	G	C	C	G	A	A	C	C	T	C	A
sample1742	O2a1c1a5	Beijing	T	A	A	G	G	C	A	C	A	T	-	G	G	T	G	C	A	G	C	G	A	T	T	T	A	T	G	T	A	T	C	C	G	G	G	A	G	C	C	G	A	A	C	C	T	C	A
sample1743	O2a1c1a1*	Chongqing	T	A	-	G	G	C	A	C	A	T	-	G	G	T	A	C	A	G	C	G	A	T	T	T	A	T	G	T	A	T	C	C	G	G	G	A	-	C	C	G	A	A	C	C	T	C	A
sample1766	O2a1c1*	Guangdong	T	A	A	G	G	C	A	C	A	T	C	G	C	G	G	C	A	G	C	G	A	T	T	T	A	T	G	T	A	T	C	C	G	G	G	A	G	C	C	G	A	A	-	C	T	C	A
sample1774	O2a1c1a5	Shanghai	T	A	A	G	G	C	A	C	A	T	C	G	G	T	G	C	A	G	C	G	A	T	T	T	A	T	G	T	A	T	C	C	G	G	G	A	G	C	C	G	A	A	C	C	T	C	A
sample1781	O2a1c1b1a1	Jilin	T	A	A	G	G	C	A	C	A	T	-	-	C	G	G	C	A	G	C	G	A	T	T	T	A	T	G	T	A	T	C	C	G	G	G	A	G	C	C	G	A	A	C	C	T	C	A
sample1783	O2a1c1a5	Beijing	T	A	A	G	G	C	A	C	A	T	C	G	G	T	G	C	A	G	C	G	A	T	T	T	A	T	G	T	A	T	C	C	G	G	G	A	G	C	C	G	A	A	-	C	T	C	A
sample1785	O2a1c1a5	Beijing	T	A	A	G	G	C	A	C	A	T	C	G	G	T	G	C	A	G	C	G	A	T	T	T	A	T	G	T	A	T	C	C	G	G	G	A	G	C	C	G	A	A	C	C	T	C	A
sample1802	O2a1c1a1a1a1a	Shanghai	T	A	A	G	G	C	A	C	A	T	C	G	G	T	A	T	G	T	G	C	T	C	C	C	G	C	T	C	G	T	C	C	G	G	G	A	G	C	C	G	A	A	C	C	T	C	A
sample1815	O2a1c1a1a1a1a	Shanghai	T	A	A	G	G	C	A	C	A	T	C	G	G	T	A	T	G	T	G	C	T	C	C	C	G	C	T	C	G	T	C	C	G	G	G	A	G	C	C	G	A	A	C	C	T	C	A
sample1819	O2a1c1a1a1a1a	Sichuan	T	A	A	G	G	C	A	C	A	T	-	G	G	T	A	T	G	T	G	C	T	C	C	C	G	C	T	C	G	T	C	C	G	G	G	A	G	C	C	G	A	A	C	C	T	C	A
sample1823	O2a1c1a4a	Shanghai	T	A	A	G	G	C	A	C	A	T	C	G	G	T	G	C	A	G	C	G	A	T	T	T	A	T	G	T	A	T	C	C	G	G	G	A	G	C	C	G	A	A	C	C	T	C	G
sample1840	O2a1c1b1a1	Shanghai	T	A	A	G	G	C	A	C	A	T	C	G	C	G	G	C	A	G	C	G	A	T	T	T	A	T	G	T	A	T	C	C	G	G	G	A	G	C	C	G	A	A	C	C	T	C	A
sample1849	O2a1c1a*	Jiangsu	T	A	A	G	G	C	A	C	A	T	C	G	G	T	G	C	A	G	C	G	A	T	T	T	A	T	G	T	A	T	C	C	G	G	G	A	G	C	C	G	A	A	C	C	T	C	A
sample1853	O2a1c1b1a*	Guangdong	T	A	A	G	G	C	A	C	A	T	C	G	C	G	G	C	A	G	C	G	A	T	T	T	A	T	G	T	A	T	C	C	G	G	G	A	G	C	C	G	A	A	C	C	T	C	A
sample1860	O2a1c1*	Sichuan	T	A	A	G	G	C	A	C	A	T	C	G	C	G	G	C	A	G	C	G	A	T	T	T	A	T	G	T	A	T	C	C	G	G	G	A	G	C	C	G	A	A	C	C	T	C	A
sample1869	O2a1c1a*	Shanghai	T	A	A	G	G	C	A	C	A	T	-	G	G	T	G	C	A	G	C	G	A	T	T	T	A	T	G	T	A	T	C	C	G	G	G	A	G	C	C	G	A	A	C	C	T	C	A
sample1876	O2a1c1a1*	Guangdong	T	A	A	G	G	C	A	C	A	T	C	G	G	T	A	C	A	G	C	G	A	T	T	T	A	T	G	T	A	T	C	C	G	G	G	A	G	C	C	G	A	A	C	C	T	C	A
sample1884	O2a1c1a1a1b	Tianjin	T	A	A	G	G	C	A	C	A	T	C	G	G	T	A	T	G	T	G	C	T	C	C	C	G	T	G	T	A	C	T	G	G	G	G	A	G	C	C	G	A	A	C	C	T	C	A
sample1890	O2a1c1a1a1*	Zhejiang	T	A	A	G	G	C	-	C	A	T	-	-	G	T	A	T	G	T	G	C	T	C	C	C	G	T	G	T	A	T	C	C	G	G	G	A	G	C	C	G	A	A	C	C	T	C	A
sample1892	O2a1c1b1a*	Beijing	T	A	A	G	G	C	A	C	A	T	C	G	C	G	G	C	A	G	C	G	A	T	T	T	A	T	G	T	A	T	C	C	G	G	G	A	G	C	C	G	A	A	C	C	T	C	A
sample1908	O2a1c1a3	Beijing	T	A	A	G	G	C	A	C	A	T	C	G	G	T	G	C	A	G	C	G	A	T	T	T	A	T	G	T	A	T	C	C	G	G	G	A	G	C	C	G	A	A	C	T	C	G	A
sample1909	O2a1c1b1*	Guangdong	T	A	A	G	G	C	-	C	A	T	C	G	C	G	G	C	A	G	C	G	A	T	T	T	A	T	G	T	A	T	C	C	G	G	G	A	G	C	C	G	A	A	C	C	T	C	A
sample1911	O2a1c1a4*	Hebei	T	A	A	G	G	C	A	C	A	T	-	G	G	T	G	C	A	G	C	G	A	T	T	T	A	T	G	T	A	T	C	C	G	G	G	A	G	C	C	G	A	A	C	C	T	C	G
sample1912	O2a1c1b1*	Beijing	T	A	A	G	G	C	A	C	A	T	C	G	C	G	G	C	A	G	C	G	A	T	T	T	A	T	G	T	A	T	C	C	G	G	G	A	G	C	C	G	A	A	C	C	T	C	A
sample1913	O2a1c1a5	Heilongjiang	T	A	A	G	G	C	A	C	A	T	C	G	G	T	G	C	A	G	C	G	A	T	T	T	A	T	G	T	A	T	C	C	G	G	G	A	G	C	C	G	A	A	C	C	T	C	A
sample1922	O2a1c1a*	Shanghai	T	A	A	G	G	C	-	C	A	T	C	G	G	T	G	C	A	G	C	G	A	T	T	T	A	T	G	T	A	T	C	C	G	G	G	A	G	C	C	G	A	A	C	C	T	C	A
sample1929	O2a1c1a2	Shandong	T	A	A	G	G	C	A	C	A	T	C	G	G	T	G	C	A	G	C	G	A	T	T	T	A	T	G	T	A	T	C	C	A	T	A	C	T	T	-	A	C	G	T	C	T	C	A
sample1930	O2a1c1a5	Shanghai	T	A	A	G	G	C	A	C	A	T	C	G	G	T	G	C	A	G	C	G	A	T	T	T	A	T	G	T	A	T	C	C	G	G	G	A	G	C	C	G	A	A	C	C	T	C	A
sample1931	O2a1c1a1a1b	Guangdong	T	A	A	G	G	C	A	C	A	T	C	G	G	T	A	T	G	T	G	C	T	C	C	C	G	T	G	T	A	C	T	G	G	G	G	A	G	C	C	G	A	A	C	C	T	C	A
sample1935	O2a1c1b2	Shanxi	T	A	A	G	G	C	A	C	A	T	C	G	C	G	G	C	A	G	C	G	A	T	T	T	A	T	G	T	A	T	C	C	G	G	G	A	G	C	C	G	A	A	C	C	T	C	A
sample1960	O2a1c1a6a	Guangdong	T	A	A	G	G	C	A	C	A	T	C	G	G	T	G	C	A	G	C	G	A	T	T	T	A	T	G	T	A	T	C	C	G	G	G	A	G	C	C	G	A	A	C	C	T	C	A
sample1964	O2a1c1a6a	Heilongjiang	T	A	A	G	G	C	A	C	A	T	C	G	G	T	G	C	A	G	C	G	A	T	T	T	A	T	G	T	A	T	C	C	G	G	G	A	G	C	C	G	A	A	C	C	T	C	A
sample1974	O2a1c1a*	-	T	A	A	G	G	C	A	C	A	T	-	G	G	T	G	C	A	G	C	G	A	T	T	T	A	T	G	T	A	T	C	C	G	G	G	A	G	C	C	G	A	A	C	C	T	C	A
sample1975	O2a1c1a1a*	Beijing	T	A	A	G	G	C	A	C	A	T	C	G	-	T	A	T	G	T	G	G	A	T	T	T	A	T	G	T	A	T	C	C	G	G	G	A	G	C	C	G	A	A	C	C	T	C	A
sample1978	O2a1c1a6a2	Zhejiang	T	A	A	G	G	C	A	C	A	T	C	G	G	T	G	C	A	G	C	G	A	T	T	T	A	T	G	T	A	T	C	C	G	G	G	A	G	C	C	G	A	A	C	C	T	C	A
sample1980	O2a1c1a1a*	Shanghai	T	A	A	G	G	C	A	C	A	T	C	G	G	T	A	T	G	T	G	G	A	T	T	T	A	T	G	T	-	T	C	C	G	G	G	A	G	C	C	G	A	A	C	C	T	C	A
sample1986	O2a1c1a7	Guangdong	T	A	A	G	G	C	A	C	A	T	-	G	G	T	G	C	A	G	C	G	A	T	T	T	A	T	G	T	A	T	C	C	G	G	G	A	G	C	C	G	A	A	C	C	T	C	A
sample2000	O2a1c1a1a*	Beijing	T	A	A	G	G	C	A	C	A	T	C	-	G	T	A	T	G	T	G	G	A	T	T	T	A	T	G	T	A	T	C	C	G	G	G	A	G	C	C	G	A	A	C	C	T	C	A
sample2001	O2a1c1a5	Shanghai	T	A	A	G	G	C	A	C	A	T	-	-	G	T	G	C	A	G	C	G	A	T	T	T	A	T	G	T	A	T	C	C	G	G	G	A	G	C	C	G	A	A	C	C	T	C	A
sample2022	O2a1c1a5	Guangdong	T	A	A	G	G	C	A	C	A	T	C	G	G	T	G	C	A	G	C	G	A	T	T	T	A	T	G	T	A	T	C	C	G	G	G	A	G	C	C	G	A	A	C	C	T	C	A
sample2026	O2a1c1a5	Beijing	T	A	A	G	G	C	A	C	A	T	-	G	G	T	G	C	A	G	C	G	A	T	T	T	A	T	G	T	A	T	C	C	G	G	G	A	G	C	C	G	A	A	C	C	T	C	A
sample2031	O2a1c1a*	Jiangsu	T	A	A	G	G	C	A	C	A	T	-	G	G	T	G	C	A	G	C	G	A	T	T	T	A	T	G	T	A	T	C	C	G	G	G	A	G	C	C	G	A	A	C	C	T	C	A
sample2034	O2a1c1a5	Beijing	T	A	A	G	G	C	A	C	A	T	-	G	G	T	G	C	A	G	C	G	A	T	T	T	A	T	G	T	A	T	C	C	G	G	G	A	G	C	C	G	A	A	C	C	T	C	A
sample2035	O2a1c1a*	Shanghai	T	A	A	G	G	C	A	C	A	T	C	G	G	T	G	C	A	G	C	G	A	T	T	T	A	T	G	T	A	T	C	C	G	G	G	A	G	C	C	G	A	A	C	C	T	C	A
sample2039	O2a1c1a6a2	Zhejiang	T	A	A	G	G	C	A	C	A	T	C	G	G	T	G	C	A	G	C	G	A	T	T	T	A	T	G	T	A	T	C	C	G	G	G	A	G	C	C	G	A	A	C	C	T	C	A
sample2040	O2a1c1a1a1a1a	Shanghai	T	A	A	G	G	C	A	C	A	T	-	G	G	T	A	T	G	T	G	C	T	C	C	C	G	C	T	C	G	T	C	C	G	G	G	A	G	C	C	G	A	A	C	C	T	C	A
sample2043	O2a1c1b1a1	Shanghai	T	A	A	G	G	C	A	C	A	T	C	G	C	G	G	C	A	G	C	G	A	T	T	T	A	T	G	T	A	T	C	C	G	G	G	A	G	C	C	G	A	A	C	C	T	C	A
sample2061	O2a1c1a1a1*	Sichuan	T	A	A	G	G	C	A	C	A	T	C	G	G	T	A	-	G	T	G	C	T	C	-	C	G	T	G	T	A	T	C	C	G	G	G	A	G	C	C	G	A	A	C	C	T	C	A
sample2063	O2a1c1a*	Macau	T	A	A	G	G	C	A	C	A	T	C	G	G	T	G	C	A	G	C	G	A	T	T	T	A	T	G	T	A	T	C	C	G	G	G	A	G	C	C	G	A	A	C	C	T	C	A
sample2068	O2a1c2	Sichuan	T	A	A	G	G	C	A	C	A	T	C	A	C	G	G	C	A	G	C	G	A	T	T	T	A	T	G	T	A	T	C	C	G	G	G	A	G	C	C	G	A	A	C	C	T	C	A
sample2076	O2a1c1b1a*	Beijing	T	A	A	G	G	C	A	C	A	T	C	G	C	G	G	C	A	G	C	G	A	T	T	T	A	T	G	T	A	T	C	C	G	G	G	A	G	C	C	G	A	A	C	C	T	C	A
sample2078	O2a1c1b1a1	Beijing	T	A	-	G	G	C	A	C	A	T	C	G	C	G	G	C	A	G	C	G	A	T	T	T	A	T	G	T	A	T	C	C	G	G	G	A	G	C	C	G	A	A	C	C	T	C	A
sample2079	O2a1c1a5	Beijing	T	A	A	G	G	C	A	C	A	T	C	G	G	T	G	C	A	G	C	G	A	T	T	T	A	T	G	T	A	T	C	C	G	G	G	A	G	C	C	G	A	A	C	C	T	C	A
sample2084	O2a1c1a1a*	Guangdong	T	A	A	G	G	C	A	C	A	T	C	G	G	T	A	T	G	T	G	G	A	T	T	T	A	T	G	T	A	T	C	C	G	G	G	A	G	C	C	G	A	A	C	C	T	C	A
sample2089	O2a1c1a*	Guangdong	T	A	A	G	G	C	A	C	A	T	C	G	G	T	G	C	A	G	C	G	A	T	T	T	A	T	G	T	A	T	C	C	G	G	G	A	G	C	C	G	A	A	C	C	T	C	A
sample2091	O2a1c1a*	Guangdong	T	A	A	G	G	C	A	C	A	T	C	G	G	T	G	C	A	G	C	G	A	T	T	T	A	T	G	T	A	T	C	C	G	G	G	A	G	C	C	G	A	A	C	C	T	C	A
sample2094	O2a1c1a4*	Zhejiang	T	A	A	G	G	C	A	C	A	T	C	G	G	T	G	C	A	G	C	G	A	T	T	T	A	T	G	T	A	T	C	C	G	G	G	A	G	C	C	G	A	A	C	C	T	C	G
sample2095	O2a1c1a1a1b	Jiangsu	T	A	A	G	G	C	A	C	A	T	-	G	G	T	A	T	G	T	G	C	T	C	C	C	G	T	G	T	A	C	T	G	G	G	G	A	G	C	C	G	A	A	C	C	T	C	A
sample2109	O2a1c1b1a1	Zhejiang	T	A	A	G	G	C	A	C	A	T	C	G	C	G	G	C	A	G	C	G	A	T	T	T	A	T	G	T	A	T	C	C	G	G	G	A	G	C	C	G	A	A	C	C	T	C	A
sample2111	O2a1c1b1a*	Hunan	T	A	-	G	G	C	A	C	A	T	C	G	C	G	G	C	A	G	C	G	A	T	T	T	A	T	G	T	A	T	C	C	G	G	G	A	G	C	C	G	A	A	C	C	T	C	A
sample2117	O2a1c1a1a1*	Guangdong	T	A	A	G	G	C	A	C	A	T	C	G	G	T	A	T	G	T	G	C	T	C	C	C	G	T	G	T	A	T	C	C	G	G	G	A	G	C	C	G	A	A	C	C	T	C	A
sample2131	O2a1c1a5	Beijing	T	A	A	G	G	C	A	C	A	T	C	G	G	T	G	C	A	G	C	G	A	T	T	T	A	T	G	T	A	T	C	C	G	G	G	A	G	C	C	G	A	A	C	C	T	C	A
sample2133	O2a1c1a*	Hunan	T	A	A	G	G	C	A	C	A	T	C	G	G	T	G	C	A	G	C	G	A	T	T	T	A	T	G	T	A	T	C	C	G	G	G	A	G	C	C	G	A	A	C	C	T	C	A
sample2139	O2a1c1a*	Hongkong	T	A	A	G	G	C	A	C	A	T	C	G	G	T	G	C	A	G	C	G	A	T	T	T	A	T	G	T	A	T	C	C	G	G	G	A	G	C	C	G	A	A	C	C	T	C	A
[truncated: 42 more columns]
